# Supplementary material for: Type 2 Diabetes Patients’ Views of Local Pharmacists and Fulfilment with Pharmaceutical Diabetes Care in Syria’s Latakia Governorate: An Online Survey Research
Source: Healthcare (Basel). 2023 Jun 12;11(12):1720. doi: 10.3390/healthcare11121720 (PMC10298587; doi:10.3390/healthcare11121720)
Supplement: Supplementary file 1 [file healthcare-11-01720-s001.zip]

Archive with 1 entries (1 files):
- healthcare-2421426-supplementary.pdf
